# Supplementary material for: Integrated Analysis of Metabolites and Biological Endpoints Bring New Insights into Sulfamethoxazole Stress Tolerance in Ryegrass
Source: Plants (Basel). 2025 Feb 10;14(4):538. doi: 10.3390/plants14040538 (PMC11859951; doi:10.3390/plants14040538)
Supplement: Supplementary file 1 [file plants-14-00538-s001.zip]

Archive with 1 entries (1 files):
- plants-3421162-Supplementary Material.pdf
